# Supplementary material for: Determination of Mucoadhesion of Polyvinyl Alcohol Films to Human Intestinal Tissue
Source: Pharmaceutics. 2023 Jun 15;15(6):1740. doi: 10.3390/pharmaceutics15061740 (PMC10301857; doi:10.3390/pharmaceutics15061740)
Supplement: Supplementary file 1 [file pharmaceutics-15-01740-s001.zip]

Archive with 1 entries (1 files):
- pharmaceutics-2441679-supplementary.pdf
